# Supplementary material for: Double-Reinforced Fish Gelatin Composite Scaffolds for Osteochondral Substitutes
Source: Materials (Basel). 2023 Feb 22;16(5):1815. doi: 10.3390/ma16051815 (PMC10003955; doi:10.3390/ma16051815)
Supplement: Supplementary file 1 [file materials-16-01815-s001.zip]

Archive with 1 entries (1 files):
- materials-2132109-supplementary.pdf
